# Supplementary material for: Atomic-Scale Insights into the Deformation Mechanism of the Microstructures in Precipitation-Strengthening Alloys
Source: Materials (Basel). 2023 Feb 23;16(5):1841. doi: 10.3390/ma16051841 (PMC10004733; doi:10.3390/ma16051841)
Supplement: Supplementary file 1 [file materials-16-01841-s001.zip]

Archive with 6 entries (6 files):
- video S1.avi
- video S2.avi
- video S3.avi
- video S4.avi
- video S5.avi
- video S6.avi
